# Supplementary material for: An Intelligent Floor Drain System for Self-Powered Disinfection via Low-Velocity Wastewater Energy Harvesting
Source: Research (Wash D C). 2026 Mar 16;9:1201. doi: 10.34133/research.1201 (PMC12989653; doi:10.34133/research.1201)
Supplement: Supplementary 1 — Figs. S1 to S20 Notes S1 to S3 Table S1 Movies S1 and S2 [file research.1201.f1.zip]

Archive with 4 entries (4 files):
- Movie S1.mp4
- Movie S2.mp4
- Revised Supporting Information (Clean Version).docx
- Revised Supporting Information (with Highlighted Changes).docx
